# Supplementary material for: Pt Catalysts Supported on Ni-N-Doped Carbon Nanotubes for Oxygen Reduction Reaction
Source: Materials (Basel). 2026 Jun 1;19(11):2331. doi: 10.3390/ma19112331 (PMC13258206; doi:10.3390/ma19112331)
Supplement: Supplementary file 1 [file materials-19-02331-s001.zip]

Archive with 1 entries (1 files):
- materials-4284591-supplementary.pdf
